# Supplementary material for: Structural analogues in herbal medicine ginseng hit a shared target to achieve cumulative bioactivity
Source: Commun Biol. 2021 May 10;4:549. doi: 10.1038/s42003-021-02084-3 (PMC8110997; doi:10.1038/s42003-021-02084-3)
Supplement: Supplementary file 3 — Supplementary Data 1 [file 42003_2021_2084_MOESM3_ESM.xlsx]

## Sheet: Fig 1
Fig1 a	days	Con			Mod			L			M			H
		Mean	SD	N	Mean	SD	N	Mean	SD	N	Mean	SD	N	Mean	SD	N
	1	27.8	0.98	10	28.8	0.8	10	28.1	1.6	10	28.4	0.8	10	29.3	1	10
	2	29.7	1.5	10	29.9	1.4	10	29	1.2	10	28.5	0.6	10	30.6	1	10
	3	30.9	1.3	10	30.6	0.8	10	30.9	1	10	30.5	1	10	31.5	1.3	10
	4	32.2	1.1	10	30.4	0.9	10	31	1.2	10	30.4	1.2	10	31.8	1	10
	5	33.6	0.8	10	30.9	1.2	10	31.2	1.5	10	31.2	0.6	10	32.3	1	10
	6	33.8	1.1	10	30.9	1.1	10	31.4	1.1	10	31.8	1.5	10	33.1	1.2	10
	7	33.3	0.9	10	30.8	0.9	10	31	0.8	10	31.5	1	10	32.9	1.1	10
Fig1 b	Con	Mod	L	M	H
	3.25	0.75	1.53	2.73	1.02
	3.64	2.04	1.36	1.58	1.86
	2.59	1.34	1.41	1.08	1.03
	2.77	0.77	2.12	1.22	1.5
	2.21	1.31	1.42	0.86	1.33
Fig1c	Con	Mod	L	M	H
	3.93	1.45	3.88	4.07	3.27
	4.42	2.21	3.38	3.27	2.4
	2.66	1.67	3.09	2.77	2.51
	3.49	2.19	3.95	3.99	3.27
	3.96	1.94	3.58	3	3.59
Fig1d	Con	Mod	L	M	H
	134.035	254.081	192.264	183.182	147.953
	135.38	263.778	195.447	185.905	146.604
	106.788	277.205	170.501	169.145	134.035
	114.363	269.792	173.215	162.821	138.071
	145.256	261.929	187.72	147.953	117.04
	141.662	258.696	189.083	153.353	115.255
	123.74	239.806	199.999	172.763	127.318
	121.059	243.026	197.267	166.885	134.035
	111.242	230.163	215.054	160.114	142.56
	118.379	231.998	209.117	162.37	146.155
Fig1e	Con	Mod	L	M	H
	66.978	164.243	122.087	117.744	93.343
	68.199	162.044	119.294	116.194	91.804
	93.343	177.462	143.569	101.663	96.422
	96.114	179.354	145.756	99.504	98.579
	74.314	159.22	137.64	106.294	89.036
	72.479	156.711	138.888	110.312	86.271
	82.588	145.756	132.967	111.859	99.504
	85.657	142.32	129.544	108.148	102.28
	95.498	171.161	123.018	124.57	84.122
	99.504	168.644	121.776	122.707	82.588
Fig1f	Con	Mod	L	M	H
	117.694	224.002	199.521	163.13	124.567
	120.901	226.314	202.751	166.35	119.526
	104.877	232.328	184.766	142.454	100.12
	109.911	229.552	181.541	140.16	112.657
	139.701	235.567	164.05	185.227	146.127
	134.195	237.419	165.89	182.463	144.291
	115.862	225.851	182.923	145.209	115.404
	111.742	220.303	182.002	148.883	111.11
	125.025	251.316	199.06	171.411	134.654
	121.817	253.17	191.68	168.65	131.902
Fig1g	Con	Mod	L	M	H
	14.503	24.649	16.86	11.043	12.149
	13.856	23.813	16.952	13.072	11.78
	11.688	22.838	18.619	12.656	10.674
	11.965	22.234	18.989	16.675	10.996
	12.518	24.882	17.924	16.351	10.167
	11.872	25.765	18.294	15.565	9.983
	10.582	23.534	16.675	14.826	11.457
	11.089	23.302	16.351	16.49	11.043
	14.641	21.399	15.565	19.082	13.072
	14.272	21.817	14.826	18.341	12.656
Fig1h	Con	Mod	L	M	H
	28.666	42.975	32.647	31.849	23.645
	28.048	43.333	33.002	32.115	23.117
	21.098	37.354	30.257	29.02	20.397
	20.047	38.333	29.55	28.401	19.346
	25.844	41.723	31.407	33.711	23.117
	26.461	42.081	32.115	32.913	22.502
	24.612	40.027	29.02	32.381	25.492
	24.172	41.098	28.401	33.888	25.052
	22.766	45.841	33.711	25.492	19.609
	22.327	45.213	34.687	30.052	19.083
Fig1i	Con	Mod	L	M	H
	2.354	0.929	1.541	1.746	1.935
	2.623	1.332	2.093	1.883	2.184
	2.817	1.434	1.627	2.119	2.247
Fig1l	CRb1(ng/mL)
	Time(h)	0.25	0.5	1	2	4	8	24	48	72
	1	475.913	2125.91	8459.48	1366.76	1118.44	1119.33	1821	1099.6	305.593
	2	644.446	2020.86	7019.37	1244.74	1118.97	1741.16	970.837	1004.17	251.038
	3	408.635	2058.81	8694.76	1130.46	1826.48	1677.63	1249.04	957.51	358.177
	X	509.665	2068.53	8057.87	1247.32	1354.63	1512.71	1346.96	1020.43	304.936
	SD	121.475	53.1924	907.029	118.171	408.634	342.153	433.455	72.4243	53.5729
Fig1m	CRd(ng/mL)
	Time(h)	0.25	0.5	1	2	4	8	24	48	72
	1	56.8626	314	160.11	5699.29	329.204	2233.46	229.006	114.685	17.2778
	2	37.3722	190.775	176.805	5480.34	110.101	2039.7	267.115	51.1854	10.7538
	3	59.3075	251.26	114.131	5351.28	166.095	1329.55	248.045	103.897	13.3331
	X	51.1807	252.011	150.349	5510.3	201.8	1867.57	248.055	89.9222	13.7882
	SD	12.0209	61.6159	32.4571	175.929	113.832	475.904	19.0547	33.978	3.28576
Fig1n	CRg3(ng/mL)
	Time(h)	0.25	0.5	1	2	4	8	24	48	72
	1	7.90035	10.6375	608.874	14.3106	56.9741	15.2717	6.95766	2.6289	0
	2	8.77448	28.6866	892.44	13.9812	63.9318	19.1591	8.47355	2.56818	0
	3	6.57016	15.2397	857.745	20.4659	76.7378	37.4244	9.3966	4.70233	0
	X	7.74833	18.188	786.353	16.2526	65.8812	23.9517	8.27594	3.2998	0
	SD	1.10999	9.3788	154.677	3.65256	10.025	11.8285	1.23142	1.215	0
Fig1o	CF2(ng/mL)
	Time(h)	0.25	0.5	1	2	4	8	24	48	72
	1	——	——	1.48097	2.38092	21.965	15.161	4.82897	1.27639	——
	2	——	——	3.39526	3.74927	26.6373	10.4715	2.2425	1.76684	——
	3	——	——	1.7262	2.12306	28.5903	13.0655	4.60765	1.52	——
	X	#DIV/0!	#DIV/0!	2.20081	3.0651	25.7309	12.8993	3.53574	1.52108	0
	SD	#DIV/0!	#DIV/0!	1.04167	0.967565	3.40438	2.34917	1.82891	0.245226	0
Fig1p	Sample	OD value	OD value	Concentration（pg/ml）
	Control	0.048	0.0505	0
		0.053
	S1	1.986	1.9825	180
		1.979
	S2	1.321	1.3275	120
		1.334
	S3	0.708	0.7115	60
		0.715
	S4	0.403	0.4055	30
		0.408
	S5	0.203	0.2045	15
		0.206
	1-1	0.449		181.242
		0.446		179.855
	1-2	0.459		185.868
		0.453		183.093
	1-3	0.429		171.994
		0.432		173.381
	1-4	0.453		183.093
		0.446		179.855
	2-1	0.388		153.048
		0.396		156.743
	2-2	0.361		140.581
		0.354		137.35
	2-3	0.383		150.739
		0.374		146.583
	2-4	0.416		165.985
		0.422		168.758
	3-1	0.442		178.005
		0.449		181.242
	3-2	0.459		185.868
		0.462		187.256
	3-3	0.423		169.22
		0.418		166.909
	3-4	0.462		187.256
		0.459		185.868
	4-1	0.563		234.039
		0.559		232.184
	4-2	0.609		255.382
		0.613		257.239
	4-3	0.538		222.449
		0.542		224.303
	4-4	0.608		254.918
		0.611		256.31
	5-1	0.324		123.509
		0.331		126.738
	5-2	0.329		125.815
		0.324		123.509
	5-3	0.369		144.274
		0.362		141.043
	5-4	0.364		141.966
		0.373		146.121
	6-1	0.471		191.421
		0.483		196.974
	6-2	0.456		184.48
		0.453		183.093
	6-3	0.463		187.719
		0.471		191.421
	6-4	0.429		171.994
		0.433		173.843
	7-1	0.519		213.645
		0.524		215.962
	7-2	0.472		191.883
		0.467		189.57
	7-3	0.508		208.55
		0.513		210.866
	7-4	0.523		215.498
		0.516		212.255
	8-1	0.498		203.919
		0.504		206.697
	8-2	0.453		183.093
		0.461		186.793
	8-3	0.542		224.303
		0.534		220.595
	8-4	0.541		223.84
		0.536		221.522
	9-1	0.486		198.363
		0.481		196.049
	9-2	0.426		170.607
		0.433		173.843
	9-3	0.491		200.678
		0.486		198.363
	9-4	0.429		171.994
		0.434		174.306
	10-1	0.309		116.592
		0.312		117.975
	10-2	0.365		142.427
		0.371		145.197
	10-3	0.365		142.427
		0.372		145.659
	11-1	0.513		210.866
		0.509		209.013
	11-2	0.473		192.346
		0.481		196.049
	11-3	0.514		211.329
		0.507		208.087
Fig1q	Sample	OD value	OD value	Concentration（pg/ml）
	Control	0.047	0.0495	0
		0.052
	S1	1.975	1.9715	120
		1.968
	S2	1.321	1.3235	80
		1.326
	S3	0.709	0.7115	40
		0.714
	S4	0.403	0.401	20
		0.399
	S5	0.206	0.1995	10
		0.193
	1-1	0.461		125.146
		0.456		123.606
	1-2	0.413		110.378
		0.41		109.456
	1-3	0.435		117.143
		0.429		115.298
	1-4	0.421		112.837
		0.415		110.993
	2-1	0.379		99.9317
		0.373		98.0894
	2-2	0.31		78.7684
		0.316		80.6068
	2-3	0.39		103.31
		0.385		101.774
	2-4	0.437		117.759
		0.444		119.913
	3-1	0.428		114.99
		0.432		116.221
	3-2	0.43		115.605
		0.435		117.143
	3-3	0.44		118.682
		0.443		119.605
	3-4	0.406		108.226
		0.404		107.612
	4-1	0.503		138.087
		0.501		137.47
	4-2	0.526		145.181
		0.519		143.021
	4-3	0.533		147.341
		0.539		149.193
	4-4	0.575		160.313
		0.578		161.24
	5-1	0.3		75.7053
		0.303		76.6241
	5-2	0.275		68.052
		0.28		69.5822
	5-3	0.316		80.6068
		0.318		81.2196
	5-4	0.333		85.8174
		0.34		87.9638
	6-1	0.486		132.846
		0.482		131.614
	6-2	0.463		125.761
		0.47		127.917
	6-3	0.461		125.146
		0.468		127.301
	6-4	0.422		113.145
		0.425		114.068
	7-1	0.486		132.846
		0.481		131.306
	7-2	0.494		135.312
		0.486		132.846
	7-3	0.54		149.502
		0.535		147.959
	7-4	0.542		150.119
		0.548		151.972
	8-1	0.517		142.404
		0.511		140.554
	8-2	0.445		120.22
		0.449		121.451
	8-3	0.511		140.554
		0.508		139.628
	8-4	0.524		144.564
		0.531		146.724
	9-1	0.422		113.145
		0.418		111.915
	9-2	0.399		106.075
		0.404		107.612
	9-3	0.411		109.763
		0.415		110.993
	9-4	0.381		100.546
		0.388		102.696
	10-1	0.271		66.8281
		0.278		68.9701
	10-2	0.267		65.6043
		0.262		64.0749
	10-3	0.316		80.6068
		0.33		84.8977
	11-1	0.541		149.811
		0.536		148.267
	11-2	0.578		161.24
		0.574		160.004
	11-3	0.537		148.576
		0.541		149.811
Fig1r	Sample	OD value		Concentration（pg/ml）
	Control	0.052	0.049	0
		0.046
	S1	1.982	1.989	180
		1.996
	S2	1.341	1.338	120
		1.335
	S3	0.722	0.7205	60
		0.719
	S4	0.405	0.409	30
		0.413
	S5	0.204	0.206	15
		0.208
	1-1	0.614		254.345
		0.608		251.59
	1-2	0.601		248.378
		0.605		250.214
	1-3	0.559		229.123
		0.554		226.833
	1-4	0.578		237.83
		0.574		235.996
	2-1	0.426		168.363
		0.432		171.097
	2-2	0.471		188.884
		0.456		182.04
	2-3	0.432		171.097
		0.443		176.111
	2-4	0.4		156.523
		0.404		158.344
	3-1	0.495		199.844
		0.49		197.56
	3-2	0.518		210.358
		0.52		211.272
	3-3	0.503		203.5
		0.511		207.157
	3-4	0.532		216.762
		0.537		219.05
	4-1	0.594		245.167
		0.596		246.084
	4-2	0.562		230.497
		0.568		233.246
	4-3	0.603		249.296
		0.597		246.543
	4-4	0.621		257.559
		0.616		255.263
	5-1	0.382		148.334
		0.376		145.605
	5-2	0.364		140.15
		0.351		134.244
	5-3	0.409		160.62
		0.405		158.799
	5-4	0.392		152.883
		0.384		149.243
	6-1	0.605		250.214
		0.613		253.885
	6-2	0.569		233.705
		0.562		230.497
	6-3	0.546		223.17
		0.549		224.543
	6-4	0.555		227.291
		0.557		228.207
	7-1	0.648		269.964
		0.653		272.263
	7-2	0.546		223.17
		0.55		225.001
	7-3	0.579		238.288
		0.583		240.122
	7-4	0.621		257.559
		0.614		254.345
	8-1	0.554		226.833
		0.558		228.665
	8-2	0.575		236.454
		0.58		238.746
	8-3	0.591		243.791
		0.594		245.167
	8-4	0.619		256.64
		0.623		258.477
	9-1	0.552		225.917
		0.557		228.207
	9-2	0.504		203.957
		0.495		199.844
	9-3	0.545		222.712
		0.55		225.001
	9-4	0.517		209.9
		0.521		211.73
	10-1	0.381		147.879
		0.384		149.243
	10-2	0.42		165.63
		0.428		169.274
	10-3	0.452		180.215
		0.445		177.023
	11-1	0.604		249.755
		0.606		250.672
	11-2	0.651		271.343
		0.638		265.368
	11-3	0.611		252.967
		0.606		250.672
Fig1s	Sample	OD value		Concentration（ng/ml）
	Control	0.049	0.051	0
		0.053
	S1	1.98	1.976	18
		1.972
	S2	1.341	1.338	12
		1.335
	S3	0.716	0.7225	6
		0.729
	S4	0.405	0.4065	3
		0.408
	S5	0.207	0.2	1.5
		0.193
	1-1	0.467		18.6818
		0.474		18.9997
	1-2	0.453		18.0463
		0.458		18.2732
	1-3	0.489		19.6815
		0.495		19.9544
	1-4	0.5		20.1819
		0.505		20.4094
	2-1	0.474		18.9997
		0.479		19.2269
	2-2	0.454		18.0916
		0.458		18.2732
	2-3	0.498		20.0909
		0.495		19.9544
	2-4	0.445		17.6833
		0.448		17.8194
	3-1	0.437		17.3206
		0.443		17.5926
	3-2	0.452		18.0009
		0.458		18.2732
	3-3	0.402		15.7356
		0.409		16.0523
	3-4	0.435		17.2299
		0.442		17.5473
	4-1	0.435		17.2299
		0.43		17.0033
	4-2	0.406		15.9166
		0.418		16.4598
	4-3	0.391		15.2381
		0.394		15.3738
	4-4	0.428		16.9127
		0.434		17.1846
	5-1	0.485		19.4997
		0.48		19.2724
	5-2	0.504		20.3639
		0.508		20.546
	5-3	0.522		21.1836
		0.528		21.457
	5-4	0.43		17.0033
		0.435		17.2299
	6-1	0.489		19.6815
		0.483		19.4087
	6-2	0.403		15.7808
		0.411		16.1429
	6-3	0.462		18.4548
		0.466		18.6364
	6-4	0.384		14.9217
		0.382		14.8313
	7-1	0.44		17.4566
		0.448		17.8194
	7-2	0.576		23.6477
		0.571		23.4192
	7-3	0.556		22.7342
		0.56		22.9168
	7-4	0.591		24.3336
		0.595		24.5166
	8-1	0.553		22.5972
		0.558		22.8255
	8-2	0.568		23.2822
		0.565		23.1451
	8-3	0.399		15.5999
		0.402		15.7356
	8-4	0.417		16.4145
		0.413		16.2334
	9-1	0.381		14.7862
		0.385		14.9669
	9-2	0.413		16.2334
		0.409		16.0523
	9-3	0.448		17.8194
		0.452		18.0009
	9-4	0.409		16.0523
		0.412		16.1881
	10-1	0.441		17.5019
		0.445		17.6833
	10-2	0.394		15.3738
		0.39		15.1929
	10-3	0.361		13.883
		0.355		13.6123
	11-1	0.47		18.818
		0.474		18.9997
	11-2	0.428		16.9127
		0.43		17.0033
	11-3	0.439		17.4113
		0.434		17.1846
Fig1t	Sample	OD value		Concentration（ng/ml）
	Control	0.045	0.0485	0
		0.052
	S1	1.991	1.985	36
		1.979
	S2	1.332	1.334	24
		1.336
	S3	0.715	0.7185	12
		0.722
	S4	0.403	0.41	6
		0.417
	S5	0.202	0.205	3
		0.208
	1-1	0.577		47.6003
		0.574		47.3246
	1-2	0.564		46.4057
		0.569		46.8651
	1-3	0.564		46.4057
		0.571		47.0489
	1-4	0.594		49.1634
		0.592		48.9794
	2-1	0.574		47.3246
		0.577		47.6003
	2-2	0.595		49.2553
		0.591		48.8874
	2-3	0.564		46.4057
		0.571		47.0489
	2-4	0.5		40.5337
		0.503		40.8087
	3-1	0.571		47.0489
		0.565		46.4976
	3-2	0.554		45.4872
		0.552		45.3036
	3-3	0.549		45.0281
		0.555		45.5791
	3-4	0.459		36.7799
		0.454		36.3225
	4-1	0.475		38.2441
		0.471		37.8779
	4-2	0.5		40.5337
		0.504		40.9003
	4-3	0.471		37.8779
		0.474		38.1525
	4-4	0.455		36.414
		0.462		37.0543
	5-1	0.5		40.5337
		0.504		40.9003
	5-2	0.473		38.061
		0.477		38.4272
	5-3	0.454		36.3225
		0.461		36.9628
	5-4	0.431		34.2198
		0.425		33.6715
	6-1	0.428		33.9456
		0.431		34.2198
	6-2	0.407		32.0276
		0.4		31.3887
	6-3	0.452		36.1396
		0.446		35.5909
	6-4	0.459		36.7799
		0.464		37.2373
	7-1	0.498		40.3505
		0.504		40.9003
	7-2	0.473		38.061
		0.475		38.2441
	7-3	0.505		40.992
		0.497		40.2589
	7-4	0.454		36.3225
		0.458		36.6884
	8-1	0.572		47.1408
		0.576		47.5084
	8-2	0.56		46.0383
		0.559		45.9464
	8-3	0.399		31.2974
		0.404		31.7538
	8-4	0.435		34.5853
		0.44		35.0423
	9-1	0.4		31.3887
		0.403		31.6625
	9-2	0.394		30.8411
		0.39		30.4762
	9-3	0.415		32.7581
		0.42		33.2148
	9-4	0.382		29.7464
		0.388		30.2937
	10-1	0.402		31.5712
		0.399		31.2974
	10-2	0.474		38.1525
		0.475		38.2441
	10-3	0.488		39.4344
		0.483		38.9765
	11-1	0.468		37.6034
		0.464		37.2373
	11-2	0.522		42.5506
		0.519		42.2754
	11-3	0.555		45.5791
		0.55		45.12

## Sheet: Fig2
Fig2 a	Con	Mod	Rb1	Rd	Rg3	F2	Com
	91.8	50.97	66.46	71.78	70.48	61.47	86.38
	98.92	53.46	71.25	67.99	70.98	63.5	81.32
	103.27	53.42	66.57	65.1	67.2	60.93	84.22
	104.55	48.6	68.95	65.48	68.99	59.63	81.73
	100.88	44.67	70.26	71.96	69.23	61.59	82.97
	100.58	56.93	69.91	65.83	71.31	60.57	81.88
Fig2 b	Con	Mod	Rb1	Rd	Rg3	F2	Com
	5.21	7.31	6.16	6.42	5.92	6.59	5.77
	5.07	7.45	6.31	6.39	6.16	6.78	5.48
	4.92	7.62	6.21	6.27	6.23	6.66	5.69
Fig2 c	Con	Mod	Rb1	Rd	Rg3	F2	Com
	0.92	0.1	0.36	0.38	0.53	0.38	0.61
	1.07	0.08	0.39	0.48	0.55	0.44	0.66
	1.01	0.09	0.44	0.45	0.58	0.43	0.71
Fig2 d	Con	Mod	Rb1	Rd	Rg3	F2	Com
	1	0.3	0.57	0.58	0.55	0.48	0.71
	0.89	0.36	0.52	0.61	0.66	0.45	0.75
	1.11	0.31	0.59	0.53	0.61	0.49	0.81
Fig2 e	Con	Mod	Rb1	Rd	Rg3	F2	Com
	4.89	56.7	28.6	27	28.9	33.9	18.8
	4.05	52.5	29.7	26.7	25.1	30.8	21.6
	4.32	54.3	29.9	29.5	27.3	34.5	22.5
Fig2 f	Con	Mod	Rb1	Rd	Rg3	F2	Com
iNOS	1	7.9	4.6	4.9	3.80264	4.5	2.56
	1	8.3	3.82113	3.7	3.46775	5.3	2.3
	1	6.95	4.58	3.25	3.05	4.62	1.97
TNF-α	Con	Mod	Rb1	Rd	Rg3	F2	Com
	1	11.6884	4.2	3.5	3.40582	3.85572	2.81084
	1	12.6494	4.4	3.9	3.14705	3.21094	2.52976
	1	10.9875	4.025	3.48	3.024	3.654	2.125
IL-1β	Con	Mod	Rb1	Rd	Rg3	F2	Com
	1	7.5	3.66801	3	2.8	3.2	2.4
	1	6.7	3.50157	2.8	2.5	2.9	2.222
	1	7.2	2.96	3.65	2.98	2.75	1.965
IL-4	Con	Mod	Rb1	Rd	Rg3	F2	Com
	1	0.56	0.65	0.78	0.69	0.69	0.89
	1	0.68	0.72	0.69	0.81	0.75	0.92
	1	0.62	0.58	0.65	0.56	0.54	0.987
IL-10	Con	Mod	Rb1	Rd	Rg3	F2	Com
	1	0.35	0.65	0.65	0.71	0.72	0.85
	1	0.42	0.57	0.71	0.56	0.59	0.81
	1	0.29	0.56	0.58	0.63	0.62	0.94
Fig2 g	Con	Mod	Rb1	Rd	Rg3	F2	Com
iNOS	1.94	4.41	3.25	3.12	3.08	3.87	2.55
	1.84	4.53	3.19	3.2	3.15	3.72	2.53
	1.79	4.74	3.32	3.18	3.07	3.66	2.29
TNF-α	Con	Mod	Rb1	Rd	Rg3	F2	Com
	48.68	115.21	89.64	88.34	82.34	90.86	63.12
	51.36	120.85	91.35	84.31	81.95	93.26	61.36
	50.32	118.68	82.37	85.85	84.62	92.79	68.34
IL-1β	Con	Mod	Rb1	Rd	Rg3	F2	Com
	7.8	30.45	17.93	19.32	18.64	22.54	13.75
	8.09	31.99	20.32	18.75	17.92	21.97	12.69
	7.56	30.57	18.55	19.37	18.11	22.78	14.78
IL-4	Con	Mod	Rb1	Rd	Rg3	F2	Com
	14.01	9.04	10.34	11.72	11.35	9.73	13.24
	14.75	7.63	10.58	10.08	11.21	9.05	12.95
	13.66	7.09	9.39	10.97	10.94	9.64	12.8
IL-10	Con	Mod	Rb1	Rd	Rg3	F2	Com
	60.54	25.09	43.09	40.94	43.18	38.79	51.38
	62.77	24.38	40.32	42.31	43.51	36.37	49.63
	62.35	24.91	41.99	42.97	44.83	38.66	52.77

## Sheet: Fig3
Fig3 d	name	Degree	BetweennessCentrality	ClosenessCentrality	Average Shortest PathLength	Eccentricity	Indegree	NeighborhoodConnectivity	Radiality	Stress	TopologicalCoefficient
	NLRP3	11	0.104682	0.56338	1.775	3	4	9.72727	0.80625	2126	0.323232
	AKT1	10	0.0897113	0.53835	1.975	4	2	12.6667	0.60625	94	0.614035
	MAPK1	9	0.0414053	0.449438	2.225	4	1	8.11111	0.69375	832	0.355556
	TNF	8	0.071661	0.519481	1.925	3	2	8.5	0.76875	1094	0.277778
	HSP90AA1	6	0.0174386	0.421053	2.375	4	3	10.6667	0.65625	420	0.483333
	MMP9	6	0.031059	0.493827	2.025	3	4	12.5	0.74375	844	0.425926
	MAPK3	6	0.0167644	0.421053	2.375	4	1	8	0.65625	320	0.35

## Sheet: Fig4
Fig3 e	N	Data Name	Assay Time	Flow Rate	Step Type Name	Step Type		Assay Step Number	Step Data Name	Sensor Column	Sample Column	Step Type	Assay Time
	1	Baseline	60	1000	Baseline	2		1	Baseline	1	3	Baseline	60
	2	Association	600	1000	Association	0		2	Association	1	4	Association	600
	3	Dissociation	600	1000	Dissociation	1		3	Dissociation	1	3	Dissociation	600
								4	Baseline	1	5	Baseline	60
								5	Association	1	6	Association	600
								6	Dissociation	1	5	Dissociation	600
								7	Baseline	1	7	Baseline	60
								8	Association	1	8	Association	600
								9	Dissociation	1	7	Dissociation	600
								10	Baseline	1	9	Baseline	60
								11	Association	1	10	Association	600
								12	Dissociation	1	9	Dissociation	600
								13	Baseline	1	11	Baseline	60
								14	Association	1	12	Association	600
								15	Dissociation	1	11	Dissociation	600
								16	Baseline	2	3	Baseline	60
								17	Association	2	4	Association	600
								18	Dissociation	2	3	Dissociation	600
								19	Baseline	2	5	Baseline	60
								20	Association	2	6	Association	600
								21	Dissociation	2	5	Dissociation	600
								22	Baseline	2	7	Baseline	60
								23	Association	2	8	Association	600
								24	Dissociation	2	7	Dissociation	600
								25	Baseline	2	9	Baseline	60
								26	Association	2	10	Association	600
								27	Dissociation	2	9	Dissociation	600
								28	Baseline	2	11	Baseline	60
								29	Association	2	12	Association	600
								30	Dissociation	2	11	Dissociation	600
	Conc. (µM)	Response	KD (M)	KD Error	kon(1/Ms)	kon Error	kdis(1/s)	kdis Error	RMax	RMax Error	kobs(1/s)	Req	Req/Rmax(%)	Full X^2	Full R^2
	1.44	-0.0063	9.961e-05	1.191e-05	1341	116.7	0.1335	0.01094	0.0547	0.0009	0.1355	0.0008	1.4	0.1239	0.8567
	7.21	0.0064	9.961e-05	1.191e-05	1341	116.7	0.1335	0.01094	0.0547	0.0009	0.1432	0.0037	6.8	0.1239	0.8567
	36.1	0.0138	9.961e-05	1.191e-05	1341	116.7	0.1335	0.01094	0.0547	0.0009	0.1819	0.0145	26.6	0.1239	0.8567
	180.3	0.0342	9.961e-05	1.191e-05	1341	116.7	0.1335	0.01094	0.0547	0.0009	0.3753	0.0352	64.4	0.1239	0.8567
	901.7	0.0029	9.961e-05	1.191e-05	1341	116.7	0.1335	0.01094	0.0547	0.0009	7.6435	0.0958	168.2	0.1239	0.8567
Fig3 f	N	Data Name	Assay Time	Flow Rate	Step Type Name	Step Type		Assay Step Number	Step Data Name	Sensor Column	Sample Column	Step Type	Assay Time
	1	Baseline	60	1000	Baseline	2		1	Baseline	1	3	Baseline	60
	2	Association	300	1000	Association	0		2	Association	1	4	Association	300
	3	Dissociation	300	1000	Dissociation	1		3	Dissociation	1	3	Dissociation	300
								4	Baseline	1	5	Baseline	60
								5	Association	1	6	Association	300
								6	Dissociation	1	5	Dissociation	300
								7	Baseline	1	7	Baseline	60
								8	Association	1	8	Association	300
								9	Dissociation	1	7	Dissociation	300
								10	Baseline	1	9	Baseline	60
								11	Association	1	10	Association	300
								12	Dissociation	1	9	Dissociation	300
								13	Baseline	1	11	Baseline	60
								14	Association	1	12	Association	300
								15	Dissociation	1	11	Dissociation	300
								16	Baseline	2	3	Baseline	60
								17	Association	2	4	Association	300
								18	Dissociation	2	3	Dissociation	300
								19	Baseline	2	5	Baseline	60
								20	Association	2	6	Association	300
								21	Dissociation	2	5	Dissociation	300
								22	Baseline	2	7	Baseline	60
								23	Association	2	8	Association	300
								24	Dissociation	2	7	Dissociation	300
								25	Baseline	2	9	Baseline	60
								26	Association	2	10	Association	300
								27	Dissociation	2	9	Dissociation	300
								28	Baseline	2	11	Baseline	60
								29	Association	2	12	Association	300
								30	Dissociation	2	11	Dissociation	300
	Conc. (µM)	Response	KD (M)	KD Error	kon(1/Ms)	kon Error	kdis(1/s)	kdis Error	RMax	RMax Error	kobs(1/s)	Req	Req/Rmax(%)	Full X^2	Full R^2
	9.06	0.0596	5.009e-05	2.926e-06	1475	65.92	0.07391	0.002781	0.083	0.0011	0.1006	0.0006		0.1239	0.9061
	18.1	0.0255	5.009e-05	2.926e-06	1475	65.92	0.07391	0.002781	0.083	0.0011	0.1006	0.0221	26.6	0.1239	0.9061
	36.3	0.0386	5.009e-05	2.926e-06	1475	65.92	0.07391	0.002781	0.083	0.0011	0.1275	0.0349	42	0.1239	0.9061
	72.6	0.0498	5.009e-05	2.926e-06	1475	65.92	0.07391	0.002781	0.083	0.0011	0.181	0.0491	59.2	0.1239	0.9061
	145.2	0.0671	5.009e-05	2.926e-06	1475	65.92	0.07391	0.002781	0.083	0.0011	0.2881	0.0617	74.4	0.1239	0.9061
Fig3 g	N	Data Name	Assay Time	Flow Rate	Step Type Name	Step Type		Assay Step Number	Step Data Name	Sensor Column	Sample Column	Step Type	Assay Time
	1	Baseline	60	1000	Baseline	2		1	Baseline	1	3	Baseline	60
	2	Association	240	1000	Association	0		2	Association	1	4	Association	240
	3	Dissociation	240	1000	Dissociation	1		3	Dissociation	1	3	Dissociation	240
								4	Baseline	1	5	Baseline	60
								5	Association	1	6	Association	240
								6	Dissociation	1	5	Dissociation	240
								7	Baseline	1	7	Baseline	60
								8	Association	1	8	Association	240
								9	Dissociation	1	7	Dissociation	240
								10	Baseline	1	9	Baseline	60
								11	Association	1	10	Association	240
								12	Dissociation	1	9	Dissociation	240
								13	Baseline	1	11	Baseline	60
								14	Association	1	12	Association	240
								15	Dissociation	1	11	Dissociation	240
								16	Baseline	2	3	Baseline	60
								17	Association	2	4	Association	240
								18	Dissociation	2	3	Dissociation	240
								19	Baseline	2	5	Baseline	60
								20	Association	2	6	Association	240
								21	Dissociation	2	5	Dissociation	240
								22	Baseline	2	7	Baseline	60
								23	Association	2	8	Association	240
								24	Dissociation	2	7	Dissociation	240
								25	Baseline	2	9	Baseline	60
								26	Association	2	10	Association	240
								27	Dissociation	2	9	Dissociation	240
								28	Baseline	2	11	Baseline	60
								29	Association	2	12	Association	240
								30	Dissociation	2	11	Dissociation	240
	Conc. (µM)	Response	KD (M)	KD Error	kon(1/Ms)	kon Error	kdis(1/s)	kdis Error	RMax	RMax Error	kobs(1/s)	Req	Req/Rmax(%)	Full X^2	Full R^2
	7.18	0.0322	9.609e-06	1.753e-06	17650	2389	0.1696	0.02074	0.0622	0.0011	0.2963	0.0266	42.7	0.6489	0.8388
	14.4	0.0356	9.609e-06	1.753e-06	17650	2389	0.1696	0.02074	0.0622	0.0011	0.423	0.0373	59.9	0.6489	0.8388
	28.7	0.046	9.609e-06	1.753e-06	17650	2389	0.1696	0.02074	0.0622	0.0011	0.6763	0.0466	74.9	0.6489	0.8388
	57.4	0.0484	9.609e-06	1.753e-06	17650	2389	0.1696	0.02074	0.0622	0.0011	1.183	0.0533	85.7	0.6489	0.8388
	114.8	0.0684	9.609e-06	1.753e-06	17650	2389	0.1696	0.02074	0.0622	0.0011	2.196	0.0574	92.3	0.6489	0.8388
Fig3 h	N	Data Name	Assay Time	Flow Rate	Step Type Name	Step Type		Assay Step Number	Step Data Name	Sensor Column	Sample Column	Step Type	Assay Time
	1	Baseline	60	1000	Baseline	2		1	Baseline	1	3	Baseline	60
	2	Association	180	1000	Association	0		2	Association	1	4	Association	180
	3	Dissociation	180	1000	Dissociation	1		3	Dissociation	1	3	Dissociation	180
								4	Baseline	1	5	Baseline	60
								5	Association	1	6	Association	180
								6	Dissociation	1	5	Dissociation	180
								7	Baseline	1	7	Baseline	60
								8	Association	1	8	Association	180
								9	Dissociation	1	7	Dissociation	180
								10	Baseline	1	9	Baseline	60
								11	Association	1	10	Association	180
								12	Dissociation	1	9	Dissociation	180
								13	Baseline	1	11	Baseline	60
								14	Association	1	12	Association	180
								15	Dissociation	1	11	Dissociation	180
								16	Baseline	2	3	Baseline	60
								17	Association	2	4	Association	180
								18	Dissociation	2	3	Dissociation	180
								19	Baseline	2	5	Baseline	60
								20	Association	2	6	Association	180
								21	Dissociation	2	5	Dissociation	180
								22	Baseline	2	7	Baseline	60
								23	Association	2	8	Association	180
								24	Dissociation	2	7	Dissociation	180
								25	Baseline	2	9	Baseline	60
								26	Association	2	10	Association	180
								27	Dissociation	2	9	Dissociation	180
								28	Baseline	2	11	Baseline	60
								29	Association	2	12	Association	180
								30	Dissociation	2	11	Dissociation	180
	Conc. (µM)	Response	KD (M)	KD Error	kon(1/Ms)	kon Error	kdis(1/s)	kdis Error	RMax	RMax Error	kobs(1/s)	Req	Req/Rmax(%)	Full X^2	Full R^2
	14.2	0.0262	6.161e-05	8.006e-06	3610	345.4	0.2224	0.01956	0.1529	0.0029	0.2735	0.0286	18.7	0.683	0.8615
	28.3	0.0616	6.161e-05	8.006e-06	3610	345.4	0.2224	0.01956	0.1529	0.0029	0.3246	0.0481	31.5	0.683	0.8615
	56.6	0.0779	6.161e-05	8.006e-06	3610	345.4	0.2224	0.01956	0.1529	0.0029	0.4268	0.0732	47.9	0.683	0.8615
	113.2	0.0914	6.161e-05	8.006e-06	3610	345.4	0.2224	0.01956	0.1529	0.0029	0.6311	0.099	64.8	0.683	0.8615
	226.4	0.13	6.161e-05	8.006e-06	3610	345.4	0.2224	0.01956	0.1529	0.0029	1.04	0.1202	78.6	0.683	0.8615

## Sheet: Fig5
Fig5 b	Con	Mod	F2	Com	Rb1	Rd	Rg3
NLRP3	0.95286	1.33163	0.910642	0.790387	1.24369	1.18337	1.18682
	0.887325	1.105	0.806075	0.454268	1.08316	1.38064	1.0755
	1.15982	1.3939	1.27776	1.08442	1.40882	1.05281	1.20627
Fig5 c	Con	Mod	F2	Com	Rb1	Rd	Rg3
NEK7	0.996671	1.35256	1.10058	0.798712	1.02505	0.9539	0.893963
	0.859972	1.5803	1.31222	0.847308	1.20543	1.1705	1.26364
	1.14336	1.43026	1.41835	0.898776	1.21568	1.57243	1.34753
Fig5 d	Con	Mod	F2	Com	Rb1	Rd	Rg3
ASC	1.14931	1.54261	1.34966	1.05575	1.51967	1.51575	1.53705
	0.884726	1.31387	1.31563	0.951891	1.33	1.37373	1.23594
	0.965962	1.73245	1.56363	1.07503	1.50401	1.6097	1.55255
Fig5 e	Con	Mod	F2	Com	Rb1	Rd	Rg3
Cleaved Caspase-1/caspase-1	1.00321	1.63841	0.995474	1.1848	1.56545	1.41079	1.18333
	0.981198	1.52743	1.07696	1.27209	1.47602	1.47271	1.44714
	1.01559	1.62285	1.17132	1.22833	1.56213	1.29024	1.2643
Fig5 f	Con	Mod	F2	Com	Rb1	Rd	Rg3
Cleaved IL-1β/IL-1β	1.00914	1.58132	1.11673	1.11635	1.57479	1.0936	1.01765
	0.946265	1.43656	1.0766	0.956749	1.38834	1.06336	1.09527
	1.0446	1.47239	1.10636	0.989034	1.3538	1.12851	1.16385
Fig5 g	Con	Mod	F2	Com	Rb1	Rd	Rg3
IL-18	1.00715	1.41153	1.15617	1.11193	1.00005	1.21716	1.22095
	1.03806	1.44143	1.13168	1.06136	0.974828	1.11472	1.26113
	0.954789	1.214	1.30393	0.916949	1.28671	1.34094	1.07067

## Sheet: Fig6
Fig6 a	Control	LPS+ATP	LPS+ATP+NLRP3-OE	LPS+ATP+Com	LPS+ATP+NLRP3-OE+Com
	94.13	55.24	36.6	81.84	55.39
	108.17	47.07	36.83	80.49	55.73
	99.45	55.69	41.34	83.21	50.36
	105.54	53.63	42.38	82.43	58.1
	99.73	49.88	33.72	82.76	51.96
	92.98	50.95	32.76	81.36	50.6
Fig6 b	Control	LPS+ATP	LPS+ATP+NLRP3-OE	LPS+ATP+Com	LPS+ATP+NLRP3-OE+Com
	4.91	6.59	7.51	5.81	6.15
	4.37	7.01	7.29	5.72	6.23
	4.99	6.88	7.61	5.45	6.45
Fig6 c	Control	LPS+ATP	LPS+ATP+NLRP3-OE	LPS+ATP+Com	LPS+ATP+NLRP3-OE+Com
	1.04	0.01	0.01	0.58	0.22
	1.01	0.01	0.02	0.65	0.11
	0.95	0.01	0.01	0.68	0.13
Fig6 d	Control	LPS+ATP	LPS+ATP+NLRP3-OE	LPS+ATP+Com	LPS+ATP+NLRP3-OE+Com
	0.95	0.27	0.17	0.71	0.29
	1.01	0.28	0.14	0.72	0.31
	1.04	0.3	0.15	0.74	0.29
Fig6 e	Control	LPS+ATP	LPS+ATP+NLRP3-OE	LPS+ATP+Com	LPS+ATP+NLRP3-OE+Com
	0.796	33.806	42.391	11.92	29.612
	1	32.364	41.545	12.455	27.091
	1.182	31.727	45	13.182	25.727
Fig6 g	Control	LPS+ATP	LPS+ATP+NLRP3-OE	LPS+ATP+Com	LPS+ATP+NLRP3-OE+Com
NLRP3	1.0158	2.6187	3.6949	2.0196	2.912
	1.0626	2.6899	3.7401	2.0971	2.9429
	0.9216	2.3161	3.3222	1.8158	2.5112
NEK7	Control	LPS+ATP	LPS+ATP+NLRP3-OE	LPS+ATP+Com	LPS+ATP+NLRP3-OE+Com
	1.0178	2.6441	3.1064	2.008	2.2823
	0.9898	2.5934	2.9839	1.9547	2.1109
	0.9925	2.6341	3.0955	1.9969	2.2297
ASC	Control	LPS+ATP	LPS+ATP+NLRP3-OE	LPS+ATP+Com	LPS+ATP+NLRP3-OE+Com
	0.9193	2.5295	2.8295	1.1783	1.6527
	1.0825	2.6089	2.6852	1.5217	1.6906
	0.9982	2.8116	2.9658	1.3255	1.576
Caspase-1	Control	LPS+ATP	LPS+ATP+NLRP3-OE	LPS+ATP+Com	LPS+ATP+NLRP3-OE+Com
	0.9692	3.8807	4.1936	1.7838	1.7191
	0.9724	4.0301	4.1776	1.7521	1.9441
	1.0584	4.3049	4.4377	1.8554	1.9157
Cleaved Caspase-1	Control	LPS+ATP	LPS+ATP+NLRP3-OE	LPS+ATP+Com	LPS+ATP+NLRP3-OE+Com
	0.9692	3.8807	4.1936	1.7838	1.7191
	0.9724	4.0301	4.1776	1.7521	1.9441
	1.0584	4.3049	4.4377	1.8554	1.9157
IL-1β	Control	LPS+ATP	LPS+ATP+NLRP3-OE	LPS+ATP+Com	LPS+ATP+NLRP3-OE+Com
	0.9662	1.7224	2.0028	1.2691	1.3191
	0.9914	1.8642	2.1388	1.3891	1.4746
	1.0423	1.8393	2.062	1.3135	1.3735
Cleaved IL-1β	Control	LPS+ATP	LPS+ATP+NLRP3-OE	LPS+ATP+Com	LPS+ATP+NLRP3-OE+Com
	0.9938	2.0778	2.5701	1.3545	1.5454
	0.9613	2.0722	2.5973	1.3099	1.6126
	1.0449	2.2642	2.6804	1.4119	1.6537
IL-18	Control	LPS+ATP	LPS+ATP+NLRP3-OE	LPS+ATP+Com	LPS+ATP+NLRP3-OE+Com
	0.97	1.6837	1.9835	1.3546	1.4823
	0.9791	1.6649	1.9336	1.3217	1.4446
	1.0509	1.7757	2.0639	1.4158	1.5219
Fig6 h
iNOS	Control	LPS+ATP	LPS+ATP+NLRP3-OE	LPS+ATP+Com	LPS+ATP+NLRP3-OE+Com
	1.69	4.71	5.88	2.21	4.76
	1.62	4.9	6.2	2.6	4.58
	1.6	4.4	5.94	2.36	4.87
TNF-α	Control	LPS+ATP	LPS+ATP+NLRP3-OE	LPS+ATP+Com	LPS+ATP+NLRP3-OE+Com
	48.36	118.29	144.98	65.01	112.31
	49.12	117.57	140.23	64.67	119.13
	48.64	111.65	139.26	65.72	118.26
IL-1β	Control	LPS+ATP	LPS+ATP+NLRP3-OE	LPS+ATP+Com	LPS+ATP+NLRP3-OE+Com
	7.52	30.62	49.99	21	32.93
	7.97	34.89	45.16	20.18	31.83
	8.1	31.76	48.1	20.17	33.86
IL-4	Control	LPS+ATP	LPS+ATP+NLRP3-OE	LPS+ATP+Com	LPS+ATP+NLRP3-OE+Com
	14.97	7.85	5.65	11.91	8.53
	15.54	7.64	5.99	11.98	7.95
	14.95	7.52	5.27	12.69	7.89
IL-10	Control	LPS+ATP	LPS+ATP+NLRP3-OE	LPS+ATP+Com	LPS+ATP+NLRP3-OE+Com
	60.72	21	16.91	52.88	27.73
	60.96	20.25	13.53	52.73	25.81
	64.87	22.03	14	51.61	26.35

## Sheet: Supplementary Fig3
Control	NLRP3
0.9693	2.5976
1.0642	2.5113
0.9665	2.4205
